# Supplementary material for: Heart rate and insula activity increase in response to music in individuals with high interoceptive sensitivity
Source: PLoS One. 2024 Aug 22;19(8):e0299091. doi: 10.1371/journal.pone.0299091 (PMC11340984; doi:10.1371/journal.pone.0299091)
Supplement: S1 File — (M) [file pone.0299091.s001.m]

% Heartbeat Data Analysis Using Gaussian Fit and Interoceptive Sensitivity Assessment
% This script processes and analyzes data of heartbeat discrimination task (HDT) extracted from a CSV file.
% The aim is to estimate individual interoceptive sensitivity. The script includes functions for reading the data,
% calculating synchrony status, grouping statistics by delay, and calculating the sync response ratio.
% It employs a least-squares Gaussian fitting approach to model the HDT data and assess the interoceptive sensitivity.

% Key Functions:
% 1. fit_hdt_data: Fits the HDT data using a least-squares method with a Gaussian function approximation.
% 2. estimate_gaussian: Estimates the Gaussian distribution function with specified parameters (Amplitude, Mean, Sigma, Bias).
% 3. add_data_point: Adds a data point by adjusting the dataset based on the minimum value for enhanced analysis accuracy.

% The process involves reading HDT data from a CSV file, identifying synchrony in responses, calculating the ratio of 
% synchronous responses, and fitting the data using Gaussian approximation for detailed analysis of interoceptive sensitivity.

% Toru Maekawa (tmaekawa@hiroshima-u.ac.jp)
%   December 21, 2023


% Reading and processing HDT data from CSV file
filename = 'sub-01_HBD.csv';

% Load data from the file and calculate the synchrony status
data_table = readtable(filename);
data_table.response_sync = strcmp(data_table.response, "Sync");

% Group statistics by delay and calculate the sync response ratio
group_stats = grpstats(data_table(:, ["delay", "response_sync"]), "delay", @sum);
sync_response_ratio = group_stats.sum_response_sync ./ group_stats.GroupCount;
delay_in_seconds = group_stats.delay / 1000;

% Fit data using a least-squares Gaussian function
[fit_params, fit_function, data_added, delay_added, param_names] = fit_hdt_data(sync_response_ratio, delay_in_seconds, data_table.resting_RRI(1));
disp(array2table(fit_params, 'VariableNames', param_names));

% Function to fit HDT data using a least squares method with a Gaussian function approximation
function [fit_parameters, gaussian_function, updated_data, updated_delay, parameter_names] = fit_hdt_data(data, delay, resting_RRI)
    % Names of the parameters for the Gaussian fit
    parameter_names = {'Amplitude', 'Mean', 'Sigma', 'Bias'};

    % Check for empty data set
    if isempty(data)
        fit_parameters = nan(1, 4);
        updated_delay = [];
        gaussian_function = [];
        return;
    elseif length(unique(data)) == 1
        % Handling data with all identical values
        fit_parameters = [0, 0, max(delay) - min(delay), mean(data)];
        gaussian_function = @(x) estimate_gaussian(x, fit_parameters(1), fit_parameters(2), fit_parameters(3), fit_parameters(4));
        return;
    end

    % Ensuring data and delay are row vectors
    if iscolumn(data); data = data'; end
    if iscolumn(delay); delay = delay'; end

    % Adding a data point based on the minimum value and shifting accordingly
    [updated_data, updated_delay] = add_data_point(data, delay, resting_RRI);

    % Defining the error function for the least squares fitting
    error_function = @(parameters) sum((updated_data - estimate_gaussian(updated_delay, parameters(1), parameters(2), parameters(3), parameters(4))) .^ 2);

    % Initial parameter estimation
    [~, max_index] = max(updated_data);
    amplitude = max(updated_data) - min(updated_data);
    delay_range = max(updated_delay) - min(updated_delay);
    start_values = [amplitude, updated_delay(max_index), delay_range / 5, min(updated_data)];

    % Setting bounds for the parameters
    upper_bounds = [amplitude, max(updated_delay), delay_range, 1];
    lower_bounds = [amplitude * (10 ^ -5), min(updated_delay), delay_range * (10 ^ -5), 0];

    % Constraints for optimization
    linear_constraints = [1, 0, 0, 1];
    constraint_value = 1;

    % Performing the least squares fitting
    fit_parameters = fmincon(error_function, start_values, linear_constraints, constraint_value, [], [], lower_bounds, upper_bounds);

    % Defining the Gaussian function based on the fitted parameters
    gaussian_function = @(x) estimate_gaussian(x, fit_parameters(1), fit_parameters(2), fit_parameters(3), fit_parameters(4));
end

% Gaussian distribution function (Amplitude, Mean, Sigma, Bias)
function y = estimate_gaussian(x, A, mu, sigma, b)
    y = A * exp(-1/2 * ((x - mu) / sigma) .^ 2) + b;
end

% Function to add a data point by shifting the data based on the minimum value
function [adjusted_data, adjusted_delay] = add_data_point(original_data, original_delay, resting_RRI)
    % Identifying the maximum and minimum points in the data
    max_points = find(original_data == max(original_data));
    min_points = find(original_data == min(original_data));

    % Finding the pair of points with the maximum distance between them
    distances = pdist2(max_points', min_points');
    [~, max_distance_index] = max(distances(:));
    [max_index, min_index] = ind2sub(size(distances), max_distance_index);
    max_point = max_points(max_index);
    min_point = min_points(min_index);

    % Adjusting the data and delay based on the position of the minimum point
    if max_point > min_point
        % Placing the minimum point at the beginning
        adjusted_data = [original_data(min_point : end), original_data(1 : min_point)];
        adjusted_delay = [original_delay(min_point : end), original_delay(1 : min_point) + resting_RRI];
    else
        % Placing the minimum point at the end
        adjusted_data = [original_data(min_point : end), original_data(1 : min_point)];
        adjusted_delay = [original_delay(min_point : end) - resting_RRI, original_delay(1 : min_point)];
    end
end
