# Supplementary material for: Heart rate and insula activity increase in response to music in individuals with high interoceptive sensitivity
Source: PLoS One. 2024 Aug 22;19(8):e0299091. doi: 10.1371/journal.pone.0299091 (PMC11340984; doi:10.1371/journal.pone.0299091)
Supplement: S2 File — (M) [file pone.0299091.s002.m]

% R-PEAKS ESTIMATION FROM PPG SIGNAL
% This function estimates R-peaks from a photoplethysmogram (PPG) signal. It applies optional filtering,
% band-pass filtering, and peak detection algorithms to accurately identify R-peaks. This script is useful
% in biomedical signal processing, especially for heart rate variability studies and similar applications.

% Toru Maekawa (tmaekawa@hiroshima-u.ac.jp)
%   December 21, 2023


function [r_peaks, filtered_data] = rpeaks_from_ppg(ppg_signal, sample_rate, options)
    arguments
        ppg_signal % The PPG signal data
        sample_rate % Sampling rate of the PPG signal
        options.hampel_filter = false; % Option to apply Hampel filter
    end

    % Apply Hampel filter if requested
    if options.hampel_filter
        ppg_signal = hampel(ppg_signal);
    end

    % Band-pass filtering
    filter_range = [.5, 5];
    [A, B, C, D] = cheby2(4, 20, filter_range/(sample_rate/2));
    [sos_matrix, gain] = ss2sos(A, B, C, D);
    filtered_data = filtfilt(sos_matrix, gain, ppg_signal);

    % Estimating the magnitude of R-peaks
    peak_differences = zeros(floor(length(filtered_data) / sample_rate / 2) - 1, 1);
    for i = 1 : length(peak_differences)
        segment = filtered_data(i * sample_rate + 1 : (i+2) * sample_rate);
        peak_differences(i) = max(segment) - min(segment);
    end
    prominence_threshold = median(peak_differences) * .15;

    % Frequency analysis
    [frequencies, power_spectrum] = myfft(ppg_signal, sample_rate);
    frequency_index = find(.4 < frequencies & frequencies < 2.5);
    [~, max_power_index] = max(power_spectrum(frequency_index));
    dominant_frequency = frequencies(frequency_index(max_power_index));

    % Peak detection settings
    peak_distance = 1 / dominant_frequency / 2;
    peak_detection_settings = {'MinPeakProminence', prominence_threshold, 'MinPeakDistance', peak_distance * sample_rate};

    % Detecting peaks in filtered data
    [~, r_peaks] = findpeaks(filtered_data, peak_detection_settings{:});

    % Accurate peak detection from original data
    search_range = round(sample_rate * peak_distance / 2);
    for n = 1 : length(r_peaks)
        start_idx = max([1, r_peaks(n) - search_range]);
        end_idx = min([r_peaks(n) + search_range, length(ppg_signal)]);
        [~, idx] = max(ppg_signal(start_idx : end_idx));
        r_peaks(n) = start_idx + idx - 1;
    end

    % Outlier detection for peaks
    peak_values = ppg_signal(r_peaks);
    outliers = isoutlier(peak_values, 'ThresholdFactor', 10);
    r_peaks = r_peaks(~outliers);
end
